# Supplementary material for: The Value of Cardiopulmonary Exercise Testing in Predicting the Severity of Coronary Artery Disease
Source: J Clin Med. 2022 Jul 18;11(14):4170. doi: 10.3390/jcm11144170 (PMC9320309; doi:10.3390/jcm11144170)
Supplement: Supplementary file 1 [file jcm-11-04170-s001.zip]

Archive with 1 entries (1 files):
- jcm-1769042-supplementary.pdf
